# Supplementary material for: Kinetics of maternally-derived serogroup A, C, Y and W-specific meningococcal immunoglobulin G in Malian women and infants
Source: Vaccine. 2019 Apr 24;37(18):2477–81. doi: 10.1016/j.vaccine.2019.03.045 (PMC6990398; doi:10.1016/j.vaccine.2019.03.045)
Supplement: Supplementary data 1 [file mmc1.xml]

<?xml version="1.0" encoding="utf-8" standalone="no"?>
<data>
  <datasets>
    <author>helenfindlow@hotmail.com</author>
    <type>0</type>
    <dataset>
      <value>3</value>
      <reason>The authors do not have permission to share data</reason>
      <comments />
    </dataset>
  </datasets>
</data>
